# Supplementary material for: Genome-Wide Analysis of Tea FK506-Binding Proteins (FKBPs) Reveals That CsFKBP53 Enhances Cold-Stress Tolerance in Transgenic Arabidopsis thaliana
Source: Int J Mol Sci. 2025 Apr 10;26(8):3575. doi: 10.3390/ijms26083575 (PMC12027416; doi:10.3390/ijms26083575)
Supplement: Supplementary file 1 [file ijms-26-03575-s001.zip]

Archive with 1 entries (1 files):
- ijms-3492844-supplementary.pdf
